# Supplementary material for: L-Arginine Attenuates Heat Stress-Induced Oxidative Damage and Apoptosis in Bovine Neutrophils via NFE2L2-Mediated ROS Scavenging
Source: Vet Sci. 2026 Jun 27;13(7):628. doi: 10.3390/vetsci13070628 (PMC13417081; doi:10.3390/vetsci13070628)
Supplement: Supplementary file 1 [file vetsci-13-00628-s001.zip]

Archive with 10 entries (10 files):
- D1_Abiora.png
- D2_Chitose.png
- D3_Date.png
- D4_Hidaka.png
- D5_Mukawa.png
- D6_Muroran.png
- D7_Noboribetsu.png
- D8_Shiraoi.png
- D9a_Tomakomai-west.png
- D9b_Tomakomai-east.png
